# Supplementary material for: Principal neuron diversity in the murine lateral superior olive supports multiple sound localization strategies and segregation of information in higher processing centers
Source: Commun Biol. 2023 Apr 19;6:432. doi: 10.1038/s42003-023-04802-5 (PMC10115857; doi:10.1038/s42003-023-04802-5)
Supplement: Supplementary file 4 — Supplementary Data 1 [file 42003_2023_4802_MOESM4_ESM.xlsx]

## Sheet: Fig1e
vGlut2-pos	vGlut2-neg	gerbil		pos onset	pos multi	neg onset	neg multi
-67	-63	-59		-67	-66	-71	-76
-66	-71	-63		-66	-67	-68	-73
-66	-79	-67		-61	-66	-66	-79
-61	-68	-63		-67	-65	-70	-76
-67	-66	-71		-67	-67	-71	-72
-67	-70	-64		-64	-66	-71	-74
-67	-71	-60		-64	-68	-75	-73
-66	-71	-62		-65	-64	-59	-68
-65	-75	-63		-64	-67	-67	-77
-64	-76	-61		-66	-64	-67	-69
-67	-59	-69		-65	-68	-61
-64	-67	-67		-64	-65	-72
-65	-67	-62		-62	-66	-73
-66	-76	-61		-63	-62	-66
-64	-72	-61		-64	-68	-62
-66	-61	-62		-64	-65	-75
-65	-74	-69		-67	-65	-78
-68	-72	-62		-69	-66	-66
-64	-73	-66		-68	-64	-70
-64	-73	-67		-65	-65	-76
-67	-66	-64		-66	-63	-64
-64	-62	-68		-62	-61	-62
-62	-75	-68		-61	-61	-66
-63	-78	-66		-65	-61	-65
-68	-73	-63				-71
-65	-66	-64				-65
-64	-68	-58				-66
-64	-77	-56				-66
-67	-70	-65				-75
-66	-76	-69				-72
-62	-64	-61				-69
-68	-69	-65
-65	-62	-64
-65	-66	-67
-66	-65	-67
-64	-71	-73
-69	-65	-66
-65	-66	-64
-68	-66	-67
-65	-75
-66	-72
-63	-69
-62
-61
-61
-61
-65
-61

## Sheet: Fig1f
vGlut2-pos	vGlut2-neg	gerbil		pos onset	pos multi	neg onset	neg multi
30.95	64.95	2.19		30.95	32.7	64.95	33.7
32.7	51.82	8.95		27.81	47.23	42.93	99.9
27.81	42.93	24.61		17.87	23.25	47.65	51.82
17.87	47.65	11.01		28.16	32.59	54.36	51.69
28.16	54.36	10.2		43.09	24.16	50.81	68.88
47.23	50.81	18.89		25.11	28.83	31.51	94.96
43.09	31.51	17.38		28.08	36.32	70.87	53.36
23.25	70.87	15.22		27.51	40.25	39.69	62.4
32.59	51.69	6.59		32	23.02	50.06	60.64
25.11	39.69	13.93		21.91	21.18	53.95	112.5
24.16	50.06	5.37		25.14	40.13	48.42
28.08	53.95	8.97		30.28	31.14	54.06
27.51	33.7	22.97		24.14	30.7	60.04
28.83	68.88	7.65		17.64	33.08	46.48
32	48.42	17.74		25.09	29.18	31.25
21.91	94.96	73.16		37.14	48.48	55.58
25.14	54.06	21.28		26.46	26.85	44.28
36.32	60.04	19.03		31.02	23.76	71.26
30.28	99.9	19.4		32.49	40.87	61.17
40.25	46.48	35.35		28.97	25.15	66.39
23.02	31.25	18.1		18.39	34.15	33.95
21.18	55.58	19.05		30.2	36.07	80.15
24.14	44.28	22.89		25.5	36.87	62.4
17.64	53.36	16.93		23.98	46.5	51.21
40.13	71.26	34.65				64.37
31.14	62.4	41.24				46.05
25.09	60.64	11.94				36.28
37.14	61.17	19.59				54.23
26.46	66.39	19.31				46.32
30.7	33.95	23.12				65.82
33.08	112.5	61.34				42.21
29.18	80.15	21.76
48.48	62.4	32.86
26.85	51.21	36.78
23.76	64.37	67.52
40.87	46.05	17.42
31.02	36.28	33.64
25.15	54.23	44.64
32.49	46.32	34.28
28.97	65.82
18.39	42.21
34.15
30.2
25.5
36.07
36.87
23.98
46.5

## Sheet: Fig1g
vGlut2-pos	vGlut2-neg		pos onset	pos multi	neg onset	neg multi
0.74	1.24		0.74	1.94	1.24	4.93
1.94	1.82		1.41	1.19	1.13	1.82
1.41	1.13		0.92	1.57	1.12	2.19
0.92	1.12		0.81	1.69	0.82	1.77
0.81	0.82		1.05	1.1	1.14	2.06
1.19	1.14		0.81	1.24	1.36	1.95
1.05	1.36		1.41	0.83	2.19	1.35
1.57	2.19		1.76	1.63	0.9	2
1.69	2.19		0.81	0.79	1.59	3.06
0.81	0.9		1.12	0.91	1
1.1	1.59		1.05	1.46	1.61
1.41	1		0.75	1.1	1.19
1.76	1.77		0.98	0.97	1.23
1.24	1.61		1.22	1.3	1.25
0.81	2.06		0.93	0.9	0.78
1.12	1.19		1.3	0.92	1.06
1.05	1.23		0.85	0.89	1.09
	4.93		0.67	0.76	1.3
0.75	1.25		0.88	1.33	1.86
0.83	0.78		0.71	1.58	1.28
1.63	1.06		0.67	0.98	0.78
0.79	1.09		0.88	1.25	1.95
0.98	1.95		1.12	0.97	1.19
1.22	1.3		0.88		1.61
0.91	1.35				1.52
1.46	2				0.85
0.93	1.86				1.82
1.3	1.28				1.05
0.85	0.78				1.03
1.1	3.06				1.42
0.97	1.95				1.28
1.3	1.19
0.9	1.61
0.92	1.52
0.89	0.85
0.76	1.82
0.67	1.05
1.33	1.03
0.88	1.42
0.71	1.28
0.67
1.58
0.88
1.12
0.98
1.25
0.88
0.97

## Sheet: Fig1h
vGlut2-pos	vGlut2-neg	gerbil		pos onset	pos multi	neg onset	neg multi
14.25	12.71	7.9		14.25	12.68	12.71	10.95
12.68	6.8	14.58		17.19	21.01	11.11	8.17
17.19	11.11	16.88		16.18	17.24	15.9	6.8
16.18	15.9	10.69		18.69	16.28	14.6	7.86
18.69	14.6	8.96		16.59	18.95	13.17	11.14
21.01	13.17	21.64		16.5	16.48	12.11	15.3
16.59	12.11	10.05		20.13	15.35	9.12	10.28
17.24	9.12	10.17		16.61	20.27	12.98	12.2
16.28	7.86	16.83		19.37	12.6	14.76	11.3
16.5	12.98	8.05		15.92	19.1	15	21.6
18.95	14.76	7.26		18.87	18.31	11.03
20.13	15	11.67		16.25	18.55	15.25
16.61	10.95	18.03		18.83	16.38	15.13
16.48	11.14	7.05		14.2	17.21	11.52
19.37	11.03	15.84		18.28	12.11	12.79
15.92	15.3	9.11		21.39	19.95	14.76
18.87	15.25	23.58		15.53	13.4	17.14
15.35	15.13	16.98		17.62	13.66	15.01
16.25	8.17	21.5		17.94	19.69	11.26
20.27	11.52	16.5		21.16	15.71	15.56
12.6	12.79	16.68		20.65	23.2	7.1
19.1	14.76	19			22.5	14.5
18.83	17.14	19.41			20.2	15.4
14.2	10.28	12.7				4.7
18.31	15.01	17.46				20.7
18.55	12.2	21.54				15.8
18.28	11.3	17.16				12.4
21.39	11.26	18.28				15.3
15.53	15.56	12.76				6.5
16.38	21.6	18.77				14.3
17.21	7.1	12.62
12.11	14.5	17.75
19.95	15.4	8.6
13.4	4.7	13.7
13.66	20.7	16.21
19.69	15.8	12.47
17.62	12.4	15.44
15.71	15.3
17.94	6.5	16.54
21.16	14.3	7.65
20.65
23.2
22.5
20.2

## Sheet: Fig2b
vGlut2-pos	vGlut2-neg	gerbil		pos onset	pos multi	neg onset	neg multi
400	380	3700		400	345	380	150
345	370	4000		585	350	540	45
585	540	600		770	540	400	370
770	400	1450		480	420	440	250
480	440	1200		330	700	460	180
350	460	1800		510	380	440	130
330	440	2400		720	200	280	70
540	280	1200		520	260	400	350
420	250	3000		460	740	200	140
510	400	1625		200	370	410	210
700	200	4500		670	320	270
720	410	1600		490	320	640
520	150	675		620	290	250
380	180	1350		700	270	190
460	270	900		800	380	290
200	130	525		490	310	230
670	640	600		360	490	350
200	250	625		430	460	230
490	45	750		480	290	220
260	190	450		570	690	230
740	290	675		870	675	405
370	230	450		830	445	255
620	350	675		710	405	535
700	70	600		505	380	560
320	230	780				465
320	350	625				255
800	140	625				580
490	220	700				505
360	230	750				360
290	405	500				240
270	210	500				440
380	255	900
310	535	1200
490	560	775
460	465	350
290	255	500
430	580	300
690	505	500
480	360
570	240
870	440
675
830
710
445
405
505
380

## Sheet: Fig2c
Excitatory
Current (pA)
100	0	0	0	0	0	0	0	0	0	0	0	0	0	0	0	0	0	0	0
200	NaN	0	0	0	0	0	0	0	0	0	0	0	0	0	0	0	0	0	0
300	0	0	0	0	0	0	0	0	0	0	0	0	0	0	0	0	0	0	0
400	0	0	0	0.5	0	0	0	0	0	0	0	0	0	0	0	0	0	0	0
500	0	NaN	NaN	1	0	0	0	0	0	0	0	0	1	1	0	0	0	0	0
600	1	0	1	2	1	1	1	0	0.5	0	0	0	1.5	1.5	1	0	0	0	0
700	2	0	1	3	1	1	2	0.5	1	1	0	0	2.5	2	1	0.5	0	0	0
800	NaN	0	1	3	2	2	2.5	1	2	1	1	0	3.5	3	2	1	0	0	0
900	3	1	2	3	2	2	3	1	2	2	1	1	4	3	2	1	0.5	1	1
1000	3	NaN	NaN	3	2.5	2.5	4	1.5	3	2	1	1.5	4	4	3	2	1	1	1
1100	3	1	3	3.5	3	3	4	2	3	3	2	2	4	4	3	2	1	1	2
1200	4	1	3	NaN	4	3	4	2	4	3	2	2	4	4	3.5	2	1	1	3
1300	4	2	3	NaN	4	3	4	3	4.5	4.5	2	3	4	4	4	2.5	1	2	4
1400	NaN	2	4	NaN	4	3.5	4	3	5	5	2	3	4	4	5	3	2	2	5
1500	NaN	NaN	NaN	NaN	4	3.5	NaN	4	NaN	13	3	4	4	4	5	3	2	2	5
1600	NaN	3	NaN	NaN	4	4	NaN	4	NaN	NaN	3	4	4	4	6	3	2	NaN	6
1700	NaN	3	NaN	NaN	4	4	NaN	5	NaN	NaN	3	4	NaN	4	6	3	2	NaN	NaN
1800	NaN	4	NaN	NaN	4	4	NaN	5	NaN	NaN	3	5	NaN	4	6	3	2	NaN	NaN
1900	NaN	4	NaN	NaN	4	4	NaN	5	NaN	NaN	3	5	NaN	4	NaN	3	4	NaN	NaN
2000	NaN	NaN	NaN	NaN	4	4	NaN	5	NaN	NaN	4	5	NaN	NaN	NaN	3	4	NaN	NaN
Inhibitory
Current (pA)
100	NaN	0	0	0	0	0	0	0	0	0	0	0	0	0	0	0	0	0	0	0	0	0	0	0	0	0	0	0	0	0
200	0	0	0	0	0	0	0	0	0	0	0	0	0	0	0	0	0	0	0	0	0	0	0	0	0	0	0	0	0	0
300	0	0	0	0	0	0	0	0	0.5	0	0	0	0.5	0.5	0	0	0	1	0.5	0	0	0	0	0	0	0	0	0	0	0
400	0	0	0	0	0	0	1	0	1	0	1	0	1.5	1	1	1	0.5	1	1	1	1	0	0	0	1	0	0	0	1	0
500	1	0	1	1	0.5	0.5	1	1	1	1	1	0	1	1	1	1.5	1	2	1	1	1	0	0	0	2	0	0	1	1	0
600	1	0.5	1	1	1	1	1.5	1	1.5	1	1	0	2	1.5	1	2	1	2	1	2	2	0	0	1	4	0	1	1	1	1
700	1	1	2	2	1	1	2	1	2	1	1	0.5	2.5	1	1	2	1	2	1	3	2	1	0	1	10	1	1	1	2	1
800	1.5	1	2	2.5	1	1	2	1	2	1	2	1	2.5	1.5	1	3	1	3	2	3.5	2	1	1	1	11	1	1	1	2	1
900	2	2	2	3.5	1.5	1	2	1.5	2	1.5	2	1	3	2	1	3	2	3	2	4	2	1	1	1	13	1	1	3	2	1
1000	2	2	3	4	2	1	2	2	2	2	2	1	3	2	1	3	2	3	2	4.5	2	1	1	1	NaN	2	1	3	2	1
1100	2	2	3	4	2	1	2	2	2	2	3	1	3	2	1	4	2	3	2	5	2	1	1	1	NaN	2	2	3	2	1
1200	2	3	3	4.5	2	1	2	2	2	2	3	1	3	2	1	4.5	2	3	2	6	2	2	1	2	NaN	3	2	3	2	2
1300	2	3	3	4.5	2	1	2	2	2	2	3	2	3	1.5	1	4.5	2	3	2	5.5	2	2	1	2	NaN	3	2	3	2	2
1400	2	3	3	5	2	1	2	2	2	2.5	3	2	4	2	1	4.5	2.5	3	2	5.5	2	2	2	3	NaN	3	2	4	2	2
1500	2	3	4	5	2.5	1	2	2	2	3	3	2	NaN	2	1	NaN	2.5	3	2	5.5	2	2	2	4	NaN	4	2	NaN	2	2
1600	2	3	NaN	5	3	1	2	2	2	3	3	2	NaN	2	1	NaN	3	3	2	NaN	NaN	3	2	4	NaN	4	3	NaN	NaN	2
1700	2	3	NaN	4	3	1	2	2	2	3	3	3	NaN	1.5	1	NaN	3	3	2	NaN	NaN	NaN	2	5	NaN	4	3	NaN	NaN	2
1800	2	3	NaN	5	3	1	2	2	2	3	3	4	NaN	1.5	1	NaN	3	3	2	NaN	NaN	NaN	3	5	NaN	NaN	NaN	NaN	NaN	NaN
1900	2	3.5	NaN	NaN	2.5	1	2	2	2	2.5	4	4	NaN	1	1	NaN	3	3	2	NaN	NaN	NaN	3	NaN	NaN	NaN	NaN	NaN	NaN	NaN
2000	2	3	NaN	NaN	2.5	NaN	2	2	2	3	NaN	4	NaN	1.5	1	NaN	3	2.5	3	NaN	NaN	NaN	3	NaN	NaN	NaN	NaN	NaN	NaN	NaN
*Each column is a neuron. Values are mean of spike counts for current amplitudes falling within each bin for each neuron. NaNs, data not available for current level.

## Sheet: Fig2d
Excitatory
Current (pA)
100	0	0	0	0	0	0	0	0	0	0	0	0	0	NaN	0	0	0	0	0	0	0	0	0	0
200	0	0	0	0	0	0	0	0	0	0	0	0	0	0	0	0	0	0	0	0	0	0	0	0
300	NaN	0	0	0	0	0	1.5	0	0	0	0	0	0	0	0	0	0	0	0	0	0	0	0	0
400	0	0	0	5	0	1	4	1.5	0	0	0.5	1	0	0	0	1	0	0	1	0	0	0	0	0
500	11	1	0	22	0	1.5	16.5	3.5	0	1	1.5	2	0	1.5	1	3.5	0.5	0.5	2	0	0	0	0	1
600	NaN	1.5	0.5	41	0	10.5	60	10.5	0	2	2	14	1	4	3.5	15	1	1	4	0.5	0	1	1	1
700	42	2	1	59.5	0	24.5	NaN	63	0	2.5	3.5	17	2.5	26.5	27.5	62.5	1.5	2	30	1	0	2	1	2
800	65	2	2	78	1	35.5	NaN	81	1	5	9.5	NaN	3.5	57	46	79	2	3.5	62	2	1	2	2	3
900	NaN	3	19	88	1.5	43	NaN	88.5	1	37	10	NaN	5.5	70	54.5	88.5	3.5	5	67.5	21.5	1	4	3	4
1000	78	5	36	98.5	2	NaN	NaN	91	2	58	NaN	NaN	23.5	76.5	60.5	93.5	7.5	8	NaN	41	2	7	44	6
1100	87	13	41	106	3	NaN	NaN	NaN	16	48	NaN	NaN	49	81.5	53.5	96	77.5	39.5	NaN	51.5	4	92	83	10
1200	NaN	32	43	111	3.5	NaN	NaN	NaN	39.5	64	NaN	NaN	63.5	86	NaN	NaN	83	45.5	NaN	65.5	28	104	90	71
1300	96	37	NaN	116.5	6.5	NaN	NaN	NaN	52.5	NaN	NaN	NaN	NaN	88	NaN	NaN	86.5	48.5	NaN	72.5	43	112	95	NaN
1400	105	48	NaN	120	11.5	NaN	NaN	NaN	60.5	NaN	NaN	NaN	NaN	NaN	NaN	NaN	89	NaN	NaN	79.5	NaN	118	98	NaN
1500	NaN	NaN	NaN	122	26	NaN	NaN	NaN	68.5	NaN	NaN	NaN	NaN	NaN	NaN	NaN	NaN	NaN	NaN	86	NaN	121	102	NaN
1600	110	NaN	NaN	124.5	NaN	NaN	NaN	NaN	75.5	NaN	NaN	NaN	NaN	NaN	NaN	NaN	NaN	NaN	NaN	89	NaN	122	NaN	NaN
1700	115	NaN	NaN	126	NaN	NaN	NaN	NaN	80.5	NaN	NaN	NaN	NaN	NaN	NaN	NaN	NaN	NaN	NaN	90.5	NaN	NaN	NaN	NaN
1800	NaN	NaN	NaN	126	NaN	NaN	NaN	NaN	87	NaN	NaN	NaN	NaN	NaN	NaN	NaN	NaN	NaN	NaN	NaN	NaN	NaN	NaN	NaN
1900	117	NaN	NaN	126	NaN	NaN	NaN	NaN	90	NaN	NaN	NaN	NaN	NaN	NaN	NaN	NaN	NaN	NaN	NaN	NaN	NaN	NaN	NaN
2000	120	NaN	NaN	NaN	NaN	NaN	NaN	NaN	93.5	NaN	NaN	NaN	NaN	NaN	NaN	NaN	NaN	NaN	NaN	NaN	NaN	NaN	NaN	NaN
Inhibitory
Current (pA)
100	0	0	0	0	0	7.75	0	0	0	0
200	0	0	0.5	0	0.75	28.6667	4.5	0	0.5	0
300	0	0	23	1	25.6667	40.6667	39.5	0	3.5	15
400	0	0	38.5	10.5	46	53	58	1	20.5	32
500	0.5	0	54.5	32.3333	54.3333	66.3333	72.5	1	35	45
600	1	1	66.5	37.5	NaN	77	82	26.5	43	57
700	13	8	75	51.3333	NaN	88.75	90.5	40	47	68
800	26	24	86.5	59.5	NaN	100.333	95	48	50	78
900	NaN	32	95	67.6667	NaN	107.667	95	55	NaN	87
1000	NaN	39.5	102.5	74.5	NaN	113.25	NaN	61	NaN	96
1100	NaN	46.5	106.5	78	NaN	116.667	NaN	63	NaN	103
1200	NaN	54	110.5	NaN	NaN	117	NaN	NaN	NaN	110
1300	NaN	63.5	111	NaN	NaN	NaN	NaN	NaN	NaN	115
1400	NaN	73.5	111	NaN	NaN	NaN	NaN	NaN	NaN	120
1500	NaN	82	NaN	NaN	NaN	NaN	NaN	NaN	NaN	123
1600	NaN	89	NaN	NaN	NaN	NaN	NaN	NaN	NaN	126
1700	NaN	94.5	NaN	NaN	NaN	NaN	NaN	NaN	NaN	NaN
1800	NaN	99	NaN	NaN	NaN	NaN	NaN	NaN	NaN	NaN
1900	NaN	102.5	NaN	NaN	NaN	NaN	NaN	NaN	NaN	NaN
2000	NaN	105.5	NaN	NaN	NaN	NaN	NaN	NaN	NaN	NaN
*Each column is a neuron. Values are mean of spike counts for current amplitudes falling within each bin for each neuron. NaNs, data not available for current level.

## Sheet: Fig2e
vGlut2-pos	vGlut2-neg	gerbil		pos onset	pos multi	neg onset	neg multi
-55.03	-45.81	-54.5313		-55.03	-46.97	-45.81	-51.65
-46.97	-47.85	-41.22		-45.24	-41.03	-41.94	-53.52
-45.24	-41.94	-58.83		-53.18	-44.79	-44.25	-47.85
-53.18	-44.25	-43.17		-44.14	-42.89	-44.39	-50.4
-44.14	-44.39	-58.38		-50.22	-55.96	-41.81	-47.65
-41.03	-41.81	-62.32		-53.84	-47.16	-45.21	-50.38
-50.22	-45.21	-48.46		-45.5	-51.25	-44.96	-56.31
-44.79	-44.96	-47.03		-42.6	-44.63	-49.49	-47.78
-42.89	-50.4	-50.65		-43.45	-44.17	-48.37	-51.93
-53.84	-49.49	-48.72		-45.73	-51.68	-44.54	-44.5
-55.96	-48.37	-51.15		-41.84	-46.71	-47.01
-45.5	-44.54	-50.56		-42.99	-49.55	-46.24
-42.6	-51.65	-41.04		-54.02	-44.1	-49.51
-47.16	-47.65	-46.74		-47.84	-49.23	-52.44
-43.45	-47.01	-48.95		-52.22	-47.25	-57.03
-45.73	-50.38	-51.8094		-45.69	-54.74	-47.39
-41.84	-46.24	-47.4156		-48.99	-49.72	-50.97
-51.25	-49.51	-45.45		-53.96	-48.27	-46.3
-42.99	-53.52	-59.2813		-48.32	-51.16	-49.87
-44.63	-52.44	-46.3438		-56.05	-45.75	-54.47
-44.17	-57.03	-46.6562		-44.83	-45.6	-63.7
-51.68	-47.39	-48.7938		-38.7	-44	-41.8
-54.02	-50.97	-58.884		-44.8	-44.1	-42
-47.84	-56.31	-46.5054		-59.5	-57.9	-55.1
-46.71	-46.3	-52.4988				-50
-49.55	-47.78	-31.7078				-52.2
-52.22	-51.93	-38.4977				-61.4
-45.69	-49.87	-55.7408				-41.3
-48.99	-54.47	-56.3365				-51.6
-44.1	-63.7	-49.8691				-46.7
-49.23	-44.5	-46.1104				-48.4
-47.25	-41.8	-44.66
-54.74	-42	-57.2153
-49.72	-55.1	-54.2696
-48.27	-50	-61.66
-51.16	-52.2	-46.81
-53.96	-61.4	-55.64
-45.75	-41.3	-48.2
-48.32	-51.6
-56.05	-46.7
-44.83	-48.4
-45.6
-38.7
-44.8
-44
-44.1
-59.5
-57.9

## Sheet: Fig2f
vGlut2-pos	vGlut2-neg	gerbil		pos onset	pos multi	neg onset	neg multi
12.97	26.19	4.46875		12.97	19.03	26.19	20.15
19.03	20.15	21.7812		21.76	23.97	25.06	16.6
21.76	25.06	8.16875		13.82	23.21	20.75	12.35
13.82	20.75	19.8281		21.86	25.11	22.61	20.35
21.86	22.61	12.6188		16.78	11.04	25.19	16.62
23.97	25.19	1.68438		13.16	19.84	21.79	12.48
16.78	21.79	11.5437		22.5	14.75	22.04	9.69
23.21	22.04	14.975		23.4	23.37	19.51	21.22
25.11	16.6	12.35		22.55	23.83	19.63	14.07
13.16	19.51	12.275		21.27	13.32	23.46	25.5
11.04	19.63	17.8469		25.16	19.29	19.99
22.5	23.46	16.4406		25.01	16.45	20.76
23.4	12.35	20.9563		12.98	15.9	17.49
19.84	20.35	14.2594		19.16	17.77	13.56
22.55	19.99	13.05		13.78	19.75	9.97
21.27	16.62	17.1906		21.31	11.26	19.61
25.16	20.76	14.5844		17.01	17.28	15.03
14.75	17.49	20.55		12.04	18.73	20.7
25.01	12.48	7.71875		17.68	14.84	17.13
23.37	13.56	17.6562		10.95	21.25	12.53
23.83	9.97	2.84375		20.17	22.4	4.3
13.32	19.61	19.2063		23.3	23	27.2
12.98	15.03	7.11602		23.2	22.9	27
19.16	9.69	16.4946		7.5	9.1	12.9
19.29	20.7	11.5012				19
16.45	21.22	26.2922				14.8
13.78	14.07	17.5023				7.6
21.31	17.13	9.25922				26.7
17.01	12.53	12.6635				16.4
15.9	4.3	11.1309				20.3
17.77	25.5	18.8896				19.6
19.75	27.2	19.3443
11.26	27	9.78471
17.28	12.9	12.7304
18.73	19	11.3382
14.84	14.8	19.1885
12.04	7.6	8.36454
21.25	26.7	18.7996
17.68	16.4
10.95	20.3
20.17	19.6
22.4
23.3
23.2
23
22.9
7.5
9.1

## Sheet: Fig2g
vGlut2-pos	vGlut2-neg	gerbil		pos onset	pos multi	neg onset	neg multi
-14.72	-23.77	-7.5		-14.72	-21.11	-23.77	-26.62
-21.11	-36.85	-2.05		-18.33	-22.63	-30.94	-18.59
-18.33	-30.94	-2.92		-9.67	-20.33	-17.56	-36.85
-9.67	-17.56	-9.5		-18.87	-26.32	-22.1	-22.85
-18.87	-22.1	-11.38		-17.75	-11.84	-21.6	-22.38
-22.63	-21.6	-16.15		-14.52	-19.06	-15.09	-21.68
-17.75	-15.09	-18.43		-22.85	-22.55	-20.09	-22.46
-20.33	-20.09	-14.21		-19.4	-28.85	-13.66	-17.47
-26.32	-22.85	-23.82		-21.2	-28.72	-13.75	-20.31
-14.52	-13.66	-12.05		-22.35	-18.7	-18.8	-21.4
-11.84	-13.75	-13.67		-25.14	-19.48	-21.06
-22.85	-18.8	-11.51		-23.65	-16.21	-17.63
-19.4	-26.62	-14.94		-14.25	-17.78	-19.31
-19.06	-22.38	-9.23		-14.96	-26.54	-10.65
-21.2	-21.06	-14.21		-16.35	-19.53	-6.68
-22.35	-21.68	-15.69		-19.12	-14.2	-19.8
-25.14	-17.63	-9.27		-18.56	-16.87	-13.49
-22.55	-19.31	-8.14		-17.58	-21.58	-18.45
-23.65	-18.59	-10.99		-23.63	-18.41	-15.72
-28.85	-10.65	-18.03		-11.61	-23.22	-15.56
-28.72	-6.68	-16.51		-16.58	-16.3	-8.7
-18.7	-19.8	-11.14		-16.2	-24.6	-17.2
-14.25	-13.49	-10.11		-18.8	-22.5	-19.7
-14.96	-22.46	-18.6		-13.5	-7.8	-10.1
-19.48	-18.45	-3.97				-14.9
-16.21	-17.47	-11.4				-15.8
-16.35	-20.31	-15.14				-5.3
-19.12	-15.72	-14.16				-17
-18.56	-15.56	-15.61				-14.4
-17.78	-8.7	-15.67				-16.7
-26.54	-21.4	-9.89				-18.1
-19.53	-17.2	-11.66
-14.2	-19.7	-19.7532
-16.87	-10.1	-6.67
-21.58	-14.9	-17.11
-18.41	-15.8	-14.17
-17.58	-5.3
-23.22	-17	-17.96
-23.63	-14.4	-19.49
-11.61	-16.7
-16.58	-18.1
-16.3
-16.2
-18.8
-24.6
-22.5
-13.5
-7.8

[truncated: 31 more sheets: Fig2h, Fig2i, Fig2j, Fig2k, Fig2l, Fig3a, Fig3b, Fig3c, Fig3d, Fig3e, Fig3f, Fig3g, Fig3h, Fig3i, Fig3j, Fig3k, Fig3l, Fig4a, Fig4b, Fig4c …]
